# Supplementary material for: Evaluating the Causal Effects of TIMP-3 on Ischaemic Stroke and Intracerebral Haemorrhage: A Mendelian Randomization Study
Source: Front Genet. 2022 Apr 4;13:838809. doi: 10.3389/fgene.2022.838809 (PMC9015162; doi:10.3389/fgene.2022.838809)
Supplement: Supplementary file 1 [file Table3.XLSX]

## Sheet: 1
Supplemental Table 1: The Basic Information about all selected SNPs.
		Exposure(TIMP-3)							Outcome(IS)				Outcome(SVS)				Outcome(CES)				Outcome(LAS)				Outcome(ICH)			Outcome(NLICH)			Outcome(LICH)
SNP	chr.exposure	pos.exposure	effect_allele.exposure	other_allele.exposure	beta.exposure	se.exposure	pval.exposure	F statistic	beta.outcome	se.outcome	pval.outcome	eaf.outcome	beta.outcome	se.outcome	pval.outcome	eaf.outcome	beta.outcome	se.outcome	pval.outcome	eaf.outcome	beta.outcome	se.outcome	pval.outcome	eaf.outcome	beta.outcome	se.outcome	pval.outcome	beta.outcome	se.outcome	pval.outcome	beta.outcome	se.outcome	pval.outcome
rs135150	22	33170101	T	C	-0.5332	0.0603304	4.37824e-18	20.1691	-0.0462	0.0118	9.56203e-05	0.8519	-0.0813	0.0239	0.000676799	0.8587	-0.0619	0.0242	0.0106601	0.847	-0.0619	0.0242	0.0106601	0.847	-0.0192	0.0697	0.7832	-0.0954	0.0823	0.2464	0.0743	0.0919	0.4189
rs137487	22	33259104	G	A	-0.2413	0.044818	9.11801e-08	19.8737	-0.0135	0.0085	0.1111	0.5476	-0.0103	0.0171	0.545801	0.573	-0.0206	0.0174	0.236	0.5319	-0.0206	0.0174	0.236	0.5319	-0.0217	0.0508	0.6699	-0.0712	0.0599	0.2346	0.0585	0.0665	0.379
rs17303757	5	8865779	G	A	-0.7063	0.15727	7.91899e-06	37.1978	NA	NA	NA	NA	NA	NA	NA	NA	-0.0156	0.0871	0.8579	0.0226	-0.0156	0.0871	0.8579	0.0226	NA	NA	NA	NA	NA	NA	NA	NA	NA
rs2097326	22	33165020	A	G	-0.9307	0.0396718	4.42385e-97	78.1102	-0.0119	0.0094	0.2036	0.7086	-0.0309	0.0182	0.0898297	0.6849	-0.0172	0.0194	0.3731	0.7175	-0.0172	0.0194	0.3731	0.7175	-0.0012	0.0578	0.9833	-0.0216	0.0681	0.7515	0.0695	0.0766	0.3648
rs241890	22	33242162	T	G	-0.4995	0.05293	2.64789e-20	89.0568	-0.0116	0.0101	0.254	0.2987	-0.0067	0.0192	0.7258	0.3753	-0.062	0.022	0.00490998	0.2524	-0.062	0.022	0.00490998	0.2524	0.0924	0.069	0.1804	0.1944	0.0795	0.01443	0.0122	0.0932	0.8962
rs34843069	22	33147773	G	A	-0.7453	0.110415	2.52116e-11	28.9874	-0.0078	0.0272	0.774701	0.0423	NA	NA	NA	NA	-0.1354	0.057	0.0175299	0.0434	-0.1354	0.057	0.0175299	0.0434	-0.0215	0.1575	0.8916	0.0523	0.1903	0.7833	-0.1145	0.2099	0.5853
rs3788495	22	33131046	C	T	0.2633	0.043171	1.53102e-09	55.8608	0.0182	0.0085	0.0323698	0.4279	0.0214	0.0172	0.2154	0.4065	0.0352	0.0174	0.0436204	0.4257	0.0352	0.0174	0.0436204	0.4257	-0.0233	0.0523	0.6558	-0.015	0.0624	0.8097	-0.0017	0.0686	0.9801
rs5754249	22	33147526	A	G	-0.3203	0.0428552	1.70883e-13	45.5623	0.0027	0.0084	0.748101	0.5201	-0.0067	0.0167	0.6866	0.4844	-0.0177	0.0174	0.3102	0.5335	-0.0177	0.0174	0.3102	0.5335	-0.0213	0.0703	0.7618	-0.0011	0.0834	0.9894	-0.0379	0.0929	0.6836
rs5754266	22	33172005	T	C	-0.4177	0.0554862	1.16091e-13	550.371	-0.0186	0.0124	0.1349	0.1404	-0.0101	0.0269	0.707499	0.131	0.0324	0.0249	0.1937	0.1448	0.0324	0.0249	0.1937	0.1448	NA	NA	NA	NA	NA	NA	NA	NA	NA
rs9422881	10	127120634	A	G	0.2304	0.0516824	9.2151e-06	56.6708	-0.0008	0.0101	0.9398	0.2621	0.0134	0.0222	0.546	0.2437	-0.023	0.0208	0.2674	0.2522	-0.023	0.0208	0.2674	0.2522	0.0147	0.0598	0.8054	-0.0003	0.071	0.9968	-0.0025	0.0791	0.9745
