# Supplementary material for: Evaluating the Causal Effects of TIMP-3 on Ischaemic Stroke and Intracerebral Haemorrhage: A Mendelian Randomization Study
Source: Front Genet. 2022 Apr 4;13:838809. doi: 10.3389/fgene.2022.838809 (PMC9015162; doi:10.3389/fgene.2022.838809)
Supplement: Supplementary file 4 [file Table4.XLSX]

## Sheet: Sheet1
Supplemental Table 2: All related phenotypes of selected SNPs.
SNP	Related Trait	Type
rs135150	Blood protein levels	Diseases and traits
rs137487	NA	NA
rs17303757	Treatment with cabergoline	Diseases and traits
rs17303757	Cause of death: pneumonitis due to food and vomit	Diseases and traits
rs2097326	Blood protein levels	Diseases and traits
rs241890	Blood protein levels	Diseases and traits
rs34843069	NA	NA
rs3788495	NA	NA
rs5754249	Blood protein levels	Diseases and traits
rs5754266	Blood protein levels	Diseases and traits
rs9422881	NA	NA
